# Supplementary material for: The Role of TRP Channels in Colitis and Inflammatory Bowel Disease: A Systematic Review
Source: Int J Mol Sci. 2025 Sep 25;26(19):9390. doi: 10.3390/ijms26199390 (PMC12524589; doi:10.3390/ijms26199390)
Supplement: Supplementary file 1 [file ijms-26-09390-s001.zip]

Archive with 1 entries (1 files):
- ijms-3852071-supplementary.pdf
